# Supplementary material for: Online Lectures in Undergraduate Medical Education: Scoping Review
Source: JMIR Med Educ. 2018 Apr 10;4(1):e11. doi: 10.2196/mededu.9091 (PMC5915670; doi:10.2196/mededu.9091)
Supplement: Multimedia Appendix 1 [file mededu_v4i1e11_app1.xlsx]

## Sheet: Sheet1
Appendix 1. Summary of included studies.
This is a Multimedia Appendix to a full manuscript published in the J Med Internet Res. For full copyright and citation information see http://dx.doi.org/10.2196/jmir.9091
								Critical Exposure: Newcastle-Ottawa Scale (NOS)
Study	Lecture Topic(s)	Participants and Setting	Lecture Component(s)	Lecture Design Process	Assessment Method(s)	Assessment Kirkpatrick Level(s)	Summary of Results	Selection (/4)	Comparability (/2)	Exposure (/3)		Selection 1) Representativeness of the exposed cohort a) truly representative of the average _______________ (describe) in the community Ø b) somewhat representative of the average ______________ in the community Ø c) selected group of users eg nurses, volunteers d) no description of the derivation of the cohort 2) Selection of the non exposed cohort a) drawn from the same community as the expose…	1) Comparability of cohorts on the basis of the design or analysis a) study controls for _____________ (select the most important factor) Ø b) study controls for any additional factor Ø (This criteria could be modified to indicate specific control for a second important factor.)	Outcome 1) Assessment of outcome a) independent blind assessment Ø b) record linkage Ø c) self report d) no description 2) Was follow-up long enough for outcomes to occur a) yes (select an adequate follow up period for outcome of interest) Ø b) no 3) Adequacy of follow up of cohorts a) complete follow up - all subjects accounted for Ø b) subjects lost to follow up unlikely to introduce bias - sma…
Adanu et al. (2010)	Polymerase chain reaction; Total abdominal hysterectomy	Third-year medical students (N=150), fifth-year medical students (N=19)	· Video	· Not specified	· Satisfaction survey	1	Students felt the lectures were helpful and more useful compared to other forms of learning	2	0	2
			· Animation
			· Narration
			· Case-based
Alnabelsi et al. (2015)	Otolaryngology emergencies	Fourth- and fifth-year medical students who had completed Otolaryngology clerkship (N=50)	· Slide deck	· Not specified	· Satisfaction survey	1, 2	Students randomized to online or face-to-face groups; knowledge improved equivalently post-lecture, and both groups rated the lecture similarly in terms of effectiveness	4	1	3
					· MCQ
Aronoff et al. (2010)	Evidence-based medicine	Third-year medical students during clinical clerkship (N=153)	· Not specified	· Not specified	· Fresno test to evaluate competence in EBM	2	Holistic knowledge of EBM improved after completing online lectures by an average of 11.1%	4	0	3
Bacro et al. (2010)	Cell biology/histology, physiology, and neurosciences	First-year medical students enrolled in three basic science courses (N=Not specified)	· Slide deck	· Recordings of in-person lectures	· Satisfaction survey	1, 3	30% of students did not use the recorded online lectures, but 74% of students agreed that they were useful; no correlation found between use of the lectures and final grades	3	0	3
			· Narration		· Correlation to final course grades
Ball et al. (2015)	Violent person management	Fourth-year medical students in Emergency Medicine clerkship (N=141)	· Slide deck	· Not specified	· Satisfaction survey	1, 2	Students who watched the online lecture had post-lecture scores improve by 21.8% on average; students felt the lecture was an appropriate and relevant educational medium	2	0	3
			· Narration		· MCQ
					· Free-response questions
Bandla et al. (2012)	Sleep medicine	Third-year medical students in Pediatrics clerkship (N=207)	· Slide deck	· Pilot testing and feedback from fourth-year medical students	· MCQ	1, 2, 3	Compared to face-to-face instruction, online lectures had equivalent learning outcomes (MCQ, OSCE, written assignment) with equivalent financial costs at the end of one year	4	1	3
			· Narration		· OSCE
			· Case-based		· Written assignment
Beale et al. (2013)	Embryology	Medical students in anatomy course (N≈150/year)	· Not specified	· Recordings of in-person lectures	· Satisfaction survey	1, 2	Students performed equivalently whether they had access to face-to-face lectures alone or additional recorded lectures	4	1	3
					· MCQ
Belfi et al. (2015)	Radiology	Third-year medical students during Diagnostic Imaging clerkship (N=101)	· Slide deck	· Content selected based on national specialty-specific guidelines	· Satisfaction survey	1, 2	Blended learning (in-class activities and online lectures) led to greater improvements in student performance compared to traditional lectures or online lectures online	4	1	3
			· Narration		· MCQ
			· Self-assessment questions
Blackstock et al. (2015)	Bedside ultrasound	Third- and fourth-year medical students during Emergency Medicine clerkship (N=45)	· Narration	· Content selected based on national specialty-specific guidelines	· Confidence survey	1, 2	Sonographic knowledge improved by an average of 19.1%, while students reported greater confidence with performing and interpreting bedside ultrasound	2	0	3
			· "Web-based module"		· MCQ
					· Practical examination
Blanco et al. (2014)	Principles of teaching and learning	One medical student cohort, using online lectures throughout the four year curriculum (N=200)	· Video	· 6-step approach to curricular development (Kern et al. 2009)	· Satisfaction survey	1	Students reported satisfaction with lecture design as well as increased knowledge	2	0	2
			· Case-based	· Consultation with senior medical students
Bösner et al. (2015)	Differential diagnosis	Fifth- and sixth-year medical students participating in elective ‘flipped classroom’ seminar (N=17)	· Video	· Content developed from previous face-to-face lectures	· Satisfaction survey	1, 2	Students improved by an average of 33% post-lecture, while expressing satisfaction with the flipped classroom format	2	0	3
			· Narration		· Focus groups
					· Written examination (matching, key feature)
					· OSCE (generating a differential diagnosis)
Boye et al. (2012)	Immunology	Second-year medical students during immunology block (N=120)	· Animation	· Content developed by faculty member and medical student	· Satisfaction survey	1, 2	Overall no correlation between using the online lecture and test performance, although the online component was described as a positive supplement to learning	2	0	3
			· Narration		· MCQ
Bramstedt et al. (2014)	Safe use of social media	Fourth- and fifth-year medical students during clerkship (N=167)	· Slide deck	· Content selected based on literature review	· Satisfaction survey	1	Students overall supported the use of an online modality and felt the lecture would aid professional practice	2	0	2
			· Narration
			· Case-based
Bridge et al. (2009)	Basic sciences	First- and second-year medical students with variable access to recorded lectures from 2001-2007 (N=1736)	· Slide deck	· Recordings of in-person lectures	· Correlation to USMLE Step 1 scores	3	USMLE scores correlated positively with student cohorts that had greater access to recordings of live lectures	4	0	3
			· Narration
			· Talking head of lecturer
Cawthorn et al. (2014)	Cardiac ultrasound	Third-year medical students during clerkship, randomized to various educational programs (N=45)	· Video	· Content developed from previous face to face lectures	· MCQ	2	Students performed equivalently whether learning through in-person or online lectures	4	1	3
Chapman et al. (2011)	Therapeutics	Description of a fully online course taken by fourth-year medical students between 2007-2010 (N=Not specified, but mandatory for all students)	· Video	· Content developed by 20+ faculty members	· Satisfaction survey	1, 2	Students enjoyed the flexible nature of the course, but some felt the course covered too much material; student performance not discussed	2	0	2
			· References to supplemental material		· MCQ
			· Test questions		· Written projects
			(the online lectures were a component of a larger online course)
Cipriano et al. (2013)	Dermatology	Fourth-year medical students in elective Dermatology course (N=51)	· Slide deck	· 6-step approach to curricular development (Kern et al. 2009)	· Satisfaction survey	1, 2	All students improved post-lecture on the MCQ exam, while overall expressing higher satisfaction with online lectures compared to other independent study modalities such as textbooks	2	0	3
			· Video	· Peer review by dermatologists and physicians in other specialties	· MCQ
			· Case-based	· Pilot testing with medical students
			· References to supplemental material
			· Test questions
Davis et al. (2008)	Evidence-based medicine	First-year medical students randomized to live or online lecture (N=179)	· Slide deck	· Not specified	· MCQ	1, 2	Students knowledge and attitudes changed similarly whether they watched a live or online lecture	4	1	3
			· Narration		· Free response
					· Attitudinal change toward EBM concepts
DiLullo et al. (2006)	Gross anatomy	First-year medical students (N=260)	· Demonstrative video	· Not specified	· Satisfaction survey	1	Students rated the quality and utility of the videos positively overall	2	0	2
			· Text notation
Edmond et al. (2016)	Otolaryngology	Second-year medical students randomized to online lecture or written materials within proposed Otolaryngology curriculum (N=41)	· Video	· Not specified	· Satisfaction survey	1, 2	Students performed equivalently using either video or written modalities, while overall preferring the online medium	4	1	3
					· True/false test
Evans (2011)	Embryology	Second-year medical students, during embryology module (N=129)	· Slide deck	· Reinforcement of difficult concepts	· Satisfaction survey	1, 3	Students had greater performance on embryology compared to areas not covered in online lectures and to students in a previous cohort without the online lectures	4	1	3
			· Narration	· Signposting important information	· Correlation to end-of-module examination scores
			· Test questions	· Topography and animation employed to increase engagement
Fox et al. (2012)	Ultrasound	First-year medical students watching web lectures as part of a structured ultrasound curriculum (N=Not specified)	· Not specified	· Not specified	· MCQ	2, 3	Students completing the structured ultrasound curriculum outperformed a previous cohort with only an informal curriculum	4	1	3
					· Practical examination
Frisby et al. (2006)	History-taking and physical examination	Third-year medical students in Pediatrics clerkship, watching a lecture on either history-taking or physical examination (N=71)	· Not specified	· Not specified	· Observed physical examination performance	2	After watching the physical examination lecture, student performance improved immediately but was equivalent to students who had watched a history-taking lecture at the end of clerkship	4	1	3
Goldberg et al. (2006)	Cardiovascular physiology	First-year medical students with hybrid ‘traditional’ and ‘flipped classroom’ curriculum (N=Not specified)	· Slide deck developed from in class lectures	· Not specified	· Satisfaction survey (students and faculty)	1, 2	In the ‘flipped classroom’ format, faculty and students reported greater student engagement, while performance was equivalent on content delivered via in-person and online lectures	4	1	3
			· Animations and illustrations		· MCQ
					· Written report
					· Final examination
Gomes et al. (2013)	Electronic health record	Second-year medical students (N=Not specified)	· Slide deck	· Content selected by subject matter experts	· Satisfaction survey	1, 2	Students had overall high performance and positive feedback for the online lecture	2	0	3
			· Narration		· MCQ
					· Matching questions
					· True/false questions
					· Free response questions
Granger et al. (2006)	Anatomy	First-year medical students at three universities (N=227 total)	· Video	· Not specified	· Evaluative survey (students and faculty)	1	Students felt better prepared for dissections using the lectures, while faculty felt less time was needed explaining basic concepts	2	0	2
			· Narration and captions
			· References to supplemental material
Ilic et al. (2015)	Evidence-based medicine	First-year medical students, randomized to learning about EBM through didactic learning or blended learning with an online component (N=147)	· Video	· Not specified	· Satisfaction survey	1, 2	Students completing blended learning had equivalent performance to didactic learning, but more positive attitudes toward EBM	4	1	3
					· Focus groups
					· Standardized tool to assess EBM knowledge
Jordan et al. (2013)	Emergency Medicine	Fourth-year medical students, randomized to learning topics on Emergency Medicine through computer-based modules or didactic in-person lectures	· Video	· Recordings of live lectures	· Satisfaction survey	1, 2	Students’ learning through didactic lectures had higher post-test scores than the online lecture condition; students had mixed attitudes toward online lectures but enjoyed the flexibility	4	1	3
					· MCQ
Kalet et al. (2007)	Surgery knowledge, skills, professionalism, and clinical reasoning	Medical students during surgery clerkship (N=93), having either early, late, or optional access to online lectures teaching surgery concepts and clinical reasoning	· Video	· Content selected through comprehensive needs-assessment with student and preceptor input, literature search	· Satisfaction survey	1, 2, 3	Students who chose to complete the module, or with earlier access, trended towards improved knowledge and clinical reasoning on assessment, specific to content area covered in the lectures; students expressed high satisfaction and motivation to complete the modules; completing the online lectures did not correlate to other clerkship or USMLE scores	4	1	3
			· Animations	· Lectures designed by local media group, based on "cognitive apprenticeship" framework	· MCQ
			· References to supplemental material		· Clinical reasoning test
			· Case based		· Practical exam
					· Correlation to clerkship grades and surgery USMLE scores
Kalet et al. (2012)	Abdominal exam	Second-year medical students randomly assigned to ‘watch,’ ‘click,’ or ‘drag’ design of online modules – each with increasing interactivity – to learn abdominal exam (N=162)	· Case-based	· Purposeful interactivity to direct time-on-task	· Survey of prior knowledge and spatial abilities	1, 2, 3	A moderate level of interactivity (click > drag and watch overall) was associated with higher physical examination performance overall; students had similar baseline characteristics; higher interactivity may distract students from content as per cognitive load theory	4	1	3
		(only the watch condition was an ‘online lecture’ as per our definition)	· Variable levels of interactivity (video, click-triggered animations, click and drag to simulate physical exam tasks)	· Cognitive load	· MCQ
					· Observed physical examination
					· Evaluated clinical note
Khasawneh et al. (2016)	Pediatrics (infection control, congenital infections)	Third-year medical students with optional access to three different styles of online lectures during Pediatrics clerkship (N=67)	· Text alone vs. slide deck alone vs. slide deck with narration	· Not specified	· Satisfaction survey	1, 2, 3	Students did not preferentially access a particular type of online lecture; online lecture use of any kind did not improve knowledge assessment scores or correlate to NBME scores	2	0	3
					· MCQ
					· Correlation to pediatric NBME scores
Kumar et al. (2013)	Surgical ICU	Fourth-year medical students completing ICU clerkship between 2007-2010 participating in hybrid curriculum (N=121)	· Slide deck	· Not specified	· Satisfaction survey	1, 2	Students improved on knowledge assessment after completing the hybrid curriculum (19% average improvement over three years), while also reporting high satisfaction	4	1	3
			· Narration		· MCQ
			· Video
			· References to supplemental material
Liu et al. (2014)	Research methods	Medical students participating in voluntary blended learning course (N=27)	· Slide decks	· Not specified	· Satisfaction survey	1	Students reported higher satisfaction and motivation with blended learning compared to previous traditional learning methods	2	0	2
			· Video
			· References to supplemental material
Maher et al. (2013)	Substance use disorders	Third- and fourth-year medical students assigned to watch online or in-person didactic lecture (N=216) during Psychiatry clerkship	· Slide deck	· Not specified	· Satisfaction survey	1, 2	Knowledge assessment was equivalent between live and online lecture groups; students who attended live lectures had higher satisfaction and a greater perception of educational needs being met	4	1	3
			· Narration		· MCQ
			· Video
Malik et al. (2012)	Cataract surgery	Undergraduate medical students, both pre-clinical and clinical (N=29)	· Video	· Not specified	· Satisfaction survey	1, 2	Post-lecture scores improved on average by 37.2%, while students provided positive feedback regarding their motivation and interest	2	0	3
					· Knowledge test
McNulty et al. (2009)	Basic sciences	First- and second-year medical students (N=282)	· Video	· Recordings of in-person lectures	· Satisfaction and usage survey	1, 3	Most students used the online lectures sparingly and to review content before exams; students accessing the lectures more frequently tended to have poorer exam performance	2	0	3
			· Audio		· Correlation to course exam performance
Milic et al. (2016)	Statistics	Third-year medical students in an introductory statistics course who self-selected to choose in-person or multimedia learning (N=440)	· Slide decks	· Equivalence to in-person lectures for comparison	· MCQ	2, 3	Students participating in blended learning had higher performance on both the immediate knowledge test and final exam performance, although had higher baseline GPA	1	1	3
			· Narration		· Correlation to final exam performance
			· Test questions
Mojtahedzadeh et al. (2014)	Oncology/hematology	Third-year medical students randomized to in-person, interactive online (i.e. module-based), or didactic online (i.e. lecture-based) learning (N=84)	Online learning group:	· Not specified	· Satisfaction survey	1, 2	Student satisfaction and performance on the knowledge test was highest in the interactive online lecture group as opposed to didactic online or in-person learning	4	1	3
			· Slide decks		· MCQ
			· Narration
Montassier et al. (2016)	ECG interpretation	Fifth-year medical students randomized to online or in-person learning (N=98)	· Slide decks	· Equivalence to in-person lectures for comparison	· Satisfaction survey	1, 2	Student satisfaction and performance were similar whether learning through online or live lectures	4	1	3
			· Test questions		· MCQ
Nieder and Borges (2012)	Gross anatomy and embryology	First-year medical students in an entirely online course, studied over an eight-year period (2003-2010) (N=804)	· Slide decks	· Not specified	· Analysis of usage data	1, 2, 3	Online lectures were used more by male students and before the time of examinations. In male students only, a small correlation was noted between lecture use and various performance measures	2	0	3
			· Narration		· MCQ
					· Practical examination
					· Correlation to team-based learning performance
Ogunyemi (2007)	Obstetrics and gynecology	Medical students in core Obstetrics and Gynecology in new curriculum requiring the creation of slide decks uploaded online for peer use	· Slide decks	· Student-designed slide decks, based on national specialty-specific guidelines	· Evaluation of slide decks correlated to clinical performance and NBME performance	3	Students with higher-rated slide decks tended to perform better on other performance measures	2	0	3
Oliveira et al. (2014)	Urology	Fourth-year medical students volunteering to participate in an online course, then a live lecture on different material (N=40)	· Slide decks	· Not specified	· Satisfaction survey	1	Students reported higher satisfaction with online modalities compared to in-class learning	2	0	2
			· Narration
Pusic et al. (2007)	X-Ray interpretation	Medical students randomized to complete a slide deck in a linear or branched (self-selected) direction (N=129)	· Slide decks	· Not specified	· Satisfaction survey	1, 2	Order of slide presentation did not impact student performance	4	1	3
					· Knowledge test (x-ray interpretation)
Raupach et al. (2015)	Cardiovascular	Fourth-year medical students during core cardiovascular block watching online lectures before an in-person lecture (N=126)	· Slide decks	· Expert review to select ideal recorded lectures from previous year	· MCQ	2	Students who watched the online lectures performed better on knowledge assessment, regardless of whether they later attended the in-person lecture	2	0	3
			· Test questions
Ridgway et al. (2007)	Surgery	Medical students participating in online course (N=88)	· Slide decks	· Not specified	· Satisfaction survey	1, 2	Student satisfaction and performance was superior when online lectures included audio compared to slide decks alone	2	0	3
			· Narration (some lectures only)		· MCQ
N.B. MCQ = Multiple choice questions, USMLE = United States Medical Licensing Examination, NBME = National Board of Medical Examiners
